# Supplementary material for: The role of temperature in vitality and survival assessments of beam-trawled and discarded European plaice (Pleuronectes platessa)
Source: Conserv Physiol. 2024 Jun 13;12(1):coae036. doi: 10.1093/conphys/coae036 (PMC11170488; doi:10.1093/conphys/coae036)
Supplement: Web_Material_coae036 [file web_material_coae036.zip]

Archive with 1 entries (1 files):
- TEMP_supplementary table.xlsx
