# Supplementary material for: The role of temperature in vitality and survival assessments of beam-trawled and discarded European plaice (Pleuronectes platessa)
Source: Conserv Physiol. 2024 Jun 13;12(1):coae036. doi: 10.1093/conphys/coae036 (PMC11170488; doi:10.1093/conphys/coae036)
Supplement: Web_Material_coae036 [file web_material_coae036.zip › TEMP_supplementary table.xlsx]

## Sheet: Sheet2
Response variable	Model	TL	TempExposure	Direction	Direction_air	Season	Air exposure	SortingDuration		TL:SortingDuration	TL:Season	TL:direction	Direction:TempExposure	Direction_air:TempExposure	Direction:SortingDuration	Direction:AirExposure	Season:TempExposure	Season:AirExposure	Season:SortingDuration	(1 | unique_trawlID)	Df	AIC	delta AIC	AIC weights		Full model
Body flex	Direction air
	1	x	x		x															x	7	357.635	0	0.524		f1<-formula(body flex~+lengthfreezing + TempExposure + direction_air +(1|unique_trawlID))
	2	x												x						x	8	358.344	0.709	0.368	>0.05	f4<-formula(body flex~+lengthfreezing + direction_air:TempExposure +(1|unique_trawlID))
	3	x			x															x	4	362.856	5.221	0.039		f2<-formula(body flex~+lengthfreezing + direction_air +(1|unique_trawlID))
	4		x		x									x						x	6	362.941	5.306	0.037		f5<-formula(body flex~+TempExposure + direction_air +(1|unique_trawlID))
	5	x	x																	x	7	364.011	6.376	0.022		f8<-formula(body flex~+direction_air:TempExposure +(1|unique_trawlID))
	6	x	x																	x	6	366.44	8.806	0.006		f3<-formula(body flex~+lengthfreezing + TempExposure +(1|unique_trawlID))
	7				x															x	3	367.613	9.978	0.004		f6<-formula(body flex~+direction_air +(1|unique_trawlID))
	8		x																	x	5	372.323	14.688	0		f7<-formula(body flex~+TempExposure +(1|unique_trawlID))
	9																			x	2	374.841	17.206	0		f9<-formula(body flex~+(1|unique_trawlID))
	Direction
	1	x	x	x																x	7	361.425	0	0.538		f1<-formula(body flex~+lengthfreezing + TempExposure + direction +(1|unique_trawlID))
	2	x		x																x	4	363.95	2.524	0.152		f2<-formula(body flex~+lengthfreezing + direction +(1|unique_trawlID))
	3	x											x							x	10	364.24	2.814	0.132		f4<-formula(body flex~+lengthfreezing + direction:TempExposure +(1|unique_trawlID))
	4		x	x																x	6	365.292	3.867	0.078	>0.05	f5<-formula(body flex~+TempExposure + direction +(1|unique_trawlID))
	5			x																x	6	366.44	5.015	0.044		f3<-formula(body flex~+lengthfreezing + TempExposure +(1|unique_trawlID))
	6			x																x	3	366.927	5.502	0.034		f6<-formula(body flex~+direction +(1|unique_trawlID))
	7												x							x	9	368.084	6.659	0.019		f8<-formula(body flex~+direction:TempExposure +(1|unique_trawlID))
	8		x																	x	5	372.323	10.898	0.002		f7<-formula(body flex~+TempExposure +(1|unique_trawlID))
	9																			x	2	374.841	13.416	0.001		f9<-formula(body flex~+(1|unique_trawlID))
	Season
	1	x	x			x														x	7	360.667	0	0.603		f1<-formula(body flex~+lengthfreezing + TempExposure + season +(1|unique_trawlID))
	2	x															x			x	10	363.906	3.238	0.12		f4<-formula(body flex~+lengthfreezing + season:TempExposure +(1|unique_trawlID))
	3		x			x														x	6	364.302	3.635	0.098		f5<-formula(body flex~+TempExposure + season +(1|unique_trawlID))
	4	x				x														x	4	364.316	3.648	0.097	>0.05	f2<-formula(body flex~+lengthfreezing + season +(1|unique_trawlID))
	5	x	x																	x	6	366.44	5.773	0.034		f3<-formula(body flex~+lengthfreezing + TempExposure +(1|unique_trawlID))
	6					x														x	3	367.045	6.378	0.025		f6<-formula(body flex~+season +(1|unique_trawlID))
	7																x			x	9	367.388	6.72	0.021		f8<-formula(body flex~+season:TempExposure +(1|unique_trawlID))
	8		x																	x	5	372.323	11.656	0.002		f7<-formula(body flex~+TempExposure +(1|unique_trawlID))
	9																			x	2	374.841	14.174	0.001		f9<-formula(body flex~+(1|unique_trawlID))
Response variable	Model	TL	TempExposure	Direction	Direction_air	Season	Air exposure	SortingDuration		TL:SortingDuration	TL:Season	TL:direction	Direction:TempExposure	Direction_air:TempExposure	Direction:SortingDuration	Direction:AirExposure	Season:TempExposure	Season:AirExposure	Season:SortingDuration	(1 | unique_trawlID)	Df	AIC	delta AIC	AIC weights		Full model
Righting				x																x		328.102	0	1		M1<-glmer(righting~direction + (1|unique_trawlID),data=dat_full_obs,family = binomial)
Headcomplex
	Season
	1	x				x	x													x	5	316.01	0	0.516		f1<-formula(headcomplex~+lengthfreezing + season + totalairexposure + (1|unique_trawlID))
	2	x				x	x													x	5	317.536	1.526	0.241		f9<-formula(headcomplex~+lengthfreezing:season + totalairexposure + (1|unique_trawlID))
	3	x				x														x	4	318.42	2.407	0.155		f3<-formula(headcomplex~+lengthfreezing + season + (1|unique_trawlID))
	4	x				x														x	4	319.798	3.788	0.078	>0.05	f8<-formula(headcomplex~+lengthfreezing:season + (1|unique_trawlID))
	5					x														x	4	324.496	8.486	0.007		f5<-formula(headcomplex~+totalairexposure + season + (1|unique_trawlID))
	6					x														x	3	326.694	10.684	0.002		f7<-formula(headcomplex~+season +(1|unique_trawlID))
	7	x					x													x	4	334.38	18.369	0		f2<-formula(headcomplex~+lengthfreezing + totalairexposure + (1|unique_trawlID))
	8	x																		x	3	337.676	21.665	0		f4<-formula(headcomplex~+lengthfreezing + (1|unique_trawlID))
	9						x													x	3	344.728	28.718	0		f6<-formula(headcomplex~+totalairexposure + (1|unique_trawlID))
	10																			x	2	347.868	31.857	0		f10<-formula(headcomplex~+(1|unique_trawlID))
	Direction																			x	4	327.021	0	0.339		f8<-formula(headcomplex~+lengthfreezing:direction + (1|unique_trawlID))
	1	x		x																x	4	327.239	0.218	0.304		f3<-formula(headcomplex~+lengthfreezing + direction + (1|unique_trawlID))
	2	x					x					x								x	5	328.269	1.248	0.182		f9<-formula(headcomplex~+lengthfreezing:direction + totalairexposure + (1|unique_trawlID))
	3	x		x			x													x	5	328.491	1.47	0.162	>0.05	f1<-formula(headcomplex~+lengthfreezing + direction + totalairexposure + (1|unique_trawlID))
	4	x					x													x	4	334.38	7.359	0.009		f2<-formula(headcomplex~+lengthfreezing + totalairexposure + (1|unique_trawlID))
	5			x																x	3	337.117	10.096	0.002		f7<-formula(headcomplex~+direction +(1|unique_trawlID))
	6	x																		x	3	337.676	10.655	0.002		f4<-formula(headcomplex~+lengthfreezing + (1|unique_trawlID))
	7			x			x													x	4	338.57	11.549	0.001		f5<-formula(headcomplex~+totalairexposure + direction + (1|unique_trawlID))
	8						x													x	3	344.728	17.707	0		f6<-formula(headcomplex~+totalairexposure + (1|unique_trawlID))
	9																			x	2	347.868	20.846	0		f10<-formula(headcomplex~+(1|unique_trawlID))
Response variable	Model	TL	TempExposure	Direction	Direction_air	Season	Air exposure	SortingDuration		TL:SortingDuration	TL:Season	TL:direction	Direction:TempExposure	Direction_air:TempExposure	Direction:SortingDuration	Direction:AirExposure	Season:TempExposure	Season:AirExposure	Season:SortingDuration	(1 | unique_trawlID)	Df	AIC	delta AIC	AIC weights		Full model
Evasion
	Season
	1	x				x														x	4	301.228	0	0.469		f2<-formula(evasion~+ season + lengthfreezing + (1|unique_trawlID))
	2					x														x	3	302.651	1.423	0.23		f1<-formula(evasion~+season +(1|unique_trawlID))
	3	x				x				x										x	5	302.914	1.685	0.202		f6<-formula(evasion~+ season+sortingduration + lengthfreezing + (1|unique_trawlID))
	4					x				x										x	4	304.463	3.234	0.093	>0.05	f7<-formula(evasion~+ season+sortingduration + (1|unique_trawlID))
	5					x					x									x	4	310.882	9.653	0.004		f3<-formula(evasion~+ season:lengthfreezing + (1|unique_trawlID))
	6	x				x				x										x	5	312.976	11.747	0.001		f5<-formula(evasion~+ season:sortingduration + lengthfreezing + (1|unique_trawlID))
	7					x				x										x	4	316.707	15.479	0		f4<-formula(evasion~+ season:sortingduration + (1|unique_trawlID))
	8									x										x	4	331.273	30.044	0		f8<-formula(evasion~+ sortingduration + lengthfreezing + (1|unique_trawlID))
	9									x										x	3	333.77	32.541	0		f9<-formula(evasion~+ sortingduration + (1|unique_trawlID))
	10	x																		x	3	335.321	34.093	0		f10<-formula(evasion~+ lengthfreezing+ (1|unique_trawlID))
	11																			x	2	338.038	36.809	0		f12<-formula(evasion~+ (1|unique_trawlID))
	12									x										x	3	338.591	37.363	0		f11<-formula(evasion~+ lengthfreezing:sortingduration+ (1|unique_trawlID))
	Direction
	1									x										x	5	327.683	0	0.415		f6<-formula(evasion~+ direction+sortingduration + lengthfreezing + (1|unique_trawlID))
	2	x													x					x	5	329.721	2.038	0.15		f5<-formula(evasion~+ direction:sortingduration + lengthfreezing + (1|unique_trawlID))
	3	x		x																x	4	329.876	2.194	0.138		f2<-formula(evasion~+ direction + lengthfreezing + (1|unique_trawlID))
	4			x				x												x	4	330.369	2.686	0.108	>0.05	f7<-formula(evasion~+ direction+sortingduration + (1|unique_trawlID))
	5	x						x												x	4	331.273	3.59	0.069		f8<-formula(evasion~+ sortingduration + lengthfreezing + (1|unique_trawlID))
	6														x					x	4	332.537	4.854	0.037		f4<-formula(evasion~+ direction:sortingduration + (1|unique_trawlID))
	7			x																x	3	332.947	5.264	0.03		f1<-formula(evasion~+direction +(1|unique_trawlID))
	8	x										x								x	4	333.66	5.977	0.021		f3<-formula(evasion~+ direction:lengthfreezing + (1|unique_trawlID))
	9							x												x	3	333.77	6.087	0.02		f9<-formula(evasion~+ sortingduration + (1|unique_trawlID))
	10	x																		x	3	335.321	7.638	0.009		f10<-formula(evasion~+ lengthfreezing+ (1|unique_trawlID))
	11																			x	2	338.038	10.355	0.002		f12<-formula(evasion~+ (1|unique_trawlID))
	12									x										x	3	338.591	10.908	0.002		f11<-formula(evasion~+ lengthfreezing:sortingduration+ (1|unique_trawlID))
Response variable	Model	TL	TempExposure	Direction	Direction_air	Season	Air exposure	SortingDuration		TL:SortingDuration	TL:Season	TL:direction	Direction:TempExposure	Direction_air:TempExposure	Direction:SortingDuration	Direction:AirExposure	Season:TempExposure	Season:AirExposure	Season:SortingDuration	(1 | unique_trawlID)	Df	AIC	delta AIC	AIC weights		Full model
Tailgrab
	Season
	1					x	x													x	4	311.463	0	0.951	>0.05	f1<-formula(tailgrab~+season + totalairexposure + (1|unique_trawlID))
	2					x														x	3	317.457	5.994	0.047		f2<-formula(tailgrab~+season + (1|unique_trawlID))
	3					x												x		x	4	324.241	12.779	0.002		f4<-formula(tailgrab~+season:totalairexposure + (1|unique_trawlID))
	4						x													x	3	338.857	27.395	0		f3<-formula(tailgrab~+totalairexposure + (1|unique_trawlID))
	5																			x	2	346.208	34.745	0		f5<-formula(tailgrab~+ (1|unique_trawlID))
	Direction
	1															x				x	4	333.552	0	0.424		f4<-formula(tailgrab~+direction:totalairexposure + (1|unique_trawlID))
	2			x			x													x	4	334.238	0.686	0.301		f1<-formula(tailgrab~+direction + totalairexposure + (1|unique_trawlID))
	3			x																x	3	334.648	1.096	0.245	>0.05	f2<-formula(tailgrab~+direction + (1|unique_trawlID))
	4						x													x	3	338.857	5.306	0.03		f3<-formula(tailgrab~+totalairexposure + (1|unique_trawlID))
	5																			x	2	346.208	12.656	0.001		f5<-formula(tailgrab~+ (1|unique_trawlID))
R index
	Season
	1					x	x													x	5	143.154	0	0.665		f1<-formula(RAMP.score~+season + totalairexposure + (1|unique_trawlID))
	2					x														x	4	145.398	2.244	0.217		f2<-formula(RAMP.score~+season + (1|unique_trawlID))
	3																	x		x	5	146.608	3.454	0.118	>0.05	f4<-formula(RAMP.score~+season:totalairexposure + (1|unique_trawlID))
	4						x													x	4	161.774	18.62	0		f3<-formula(RAMP.score~+totalairexposure + (1|unique_trawlID))
	5																			x	3	165.193	22.039	0		f5<-formula(RAMP.score~+ (1|unique_trawlID))
	Direction
	1															x				x	5	153.17	0	0.477		f4<-formula(RAMP.score~+direction:totalairexposure + (1|unique_trawlID))
	2			x																x	4	153.482	0.313	0.408		f2<-formula(RAMP.score~+direction + (1|unique_trawlID))
	3			x			x													x	5	156.153	2.983	0.107	>0.05	f1<-formula(RAMP.score~+direction + totalairexposure + (1|unique_trawlID))
	4						x													x	4	161.774	8.604	0.006		f3<-formula(RAMP.score~+totalairexposure + (1|unique_trawlID))
	5																			x	3	165.193	12.024	0.001		f5<-formula(RAMP.score~+ (1|unique_trawlID))
Response variable	Model	TL	TempExposure	Direction	Direction_air	Season	Air exposure	SortingDuration		TL:SortingDuration	TL:Season	TL:direction	Direction:TempExposure	Direction_air:TempExposure	Direction:SortingDuration	Direction:AirExposure	Season:TempExposure	Season:AirExposure	Season:SortingDuration	(1 | unique_trawlID)	Df	AIC	delta AIC	AIC weights		Full model
Survival
	Season
	1	x						x												x	4	176.296	0	0.6		f1<-formula(survival~+season + sortingduration +(1|unique_trawlID))
	2	x																		x	3	177.162	0.866	0.389	>0.05	f2<-formula(survival~+season + +(1|unique_trawlID))
	3																		x	x	4	184.428	8.132	0.01		f4<-formula(survival~+sortingduration:season +(1|unique_trawlID))
	4																			x	3	196.916	20.62	0		f3<-formula(survival~+sortingduration +(1|unique_trawlID))
	TL
	1	x						x												x	4	190.499	0	0.926	>0.05	> f1<-formula(survival~+lengthfreezing + sortingduration +(1|unique_trawlID))
	2							x												x	3	196.916	6.417	0.037		> f3<-formula(survival~+sortingduration +(1|unique_trawlID))
	3	x																		x	3	197.037	6.538	0.035		> f2<-formula(survival~+lengthfreezing + +(1|unique_trawlID))
	4									x										x	3	202.983	12.484	0.002		> f4<-formula(survival~+sortingduration:lengthfreezing +(1|unique_trawlID))
